# Supplementary material for: Bone Marker Proteins in Women With and Without Polycystic Ovary Syndrome
Source: Int J Mol Sci. 2025 Oct 22;26(21):10273. doi: 10.3390/ijms262110273 (PMC12607462; doi:10.3390/ijms262110273)
Supplement: Supplementary file 1 [file ijms-26-10273-s001.zip]

Archive with 1 entries (1 files):
- ijms-3872288-Supplementary tables.pdf
